# Supplementary material for: MaAts, an Alkylsulfatase, Contributes to Fungal Tolerances against UV-B Irradiation and Heat-Shock in Metarhizium acridum
Source: J Fungi (Basel). 2022 Mar 8;8(3):270. doi: 10.3390/jof8030270 (PMC8951457; doi:10.3390/jof8030270)
Supplement: Supplementary file 1 [file jof-08-00270-s001.zip]

Archive with 1 entries (1 files):
- jof-1614201-supplementary.pdf
